# Supplementary material for: Dynamics of rice microbiomes reveal core vertically transmitted seed endophytes
Source: Microbiome. 2022 Dec 9;10:216. doi: 10.1186/s40168-022-01422-9 (PMC9733015; doi:10.1186/s40168-022-01422-9)
Supplement: Supplementary file 11 — Additional file 10: Supplementary Table 1. Total number of reads and read length before and after quality checking and normalization. [file 40168_2022_1422_MOESM10_ESM.xlsx]

## Sheet: Table S1
Table S1. Total number of reads and read length before and after quality checking and normalization
	Bulk soil	Rhizosphere	Root	Stem	Seed	Seed-P	Total
ASV number	17619	20804	12262	4817	1829	1410	26646
ASVs with ≥ 2 counts	15090	19537	10599	3632	1131	535	24801
Total read counts	997028	4921204	5243292	3956145	903297	74912	16020966
Average counts per sample	49851.4	45992.6	44814.5	37322.1	8211.79	3567.24	33307.6
Number of samples	20	107	117	106	110	21	481
Total raw reads before QC	249443008
Average read length before QC	379
Total assigned reads after QC	24504476
Average read length after QC	249
Normalization to 2000 reads per sample
