# Supplementary material for: Dynamics of rice microbiomes reveal core vertically transmitted seed endophytes
Source: Microbiome. 2022 Dec 9;10:216. doi: 10.1186/s40168-022-01422-9 (PMC9733015; doi:10.1186/s40168-022-01422-9)
Supplement: Supplementary file 12 — Additional file 11: Supplementary Table 2. Assigned numbers of bacterial phyla, genera and ASV under different locations, microhabitats and varieties. [file 40168_2022_1422_MOESM11_ESM.xlsx]

## Sheet: Table S2
Table S2. Assigned numbers of bacterial phyla, genera and ASV under different locations, microhabitats and varietiesa
	Phylum	Genera	ASV
SY	22	678	8286
LF	27	844	8002
NC	25	742	8881
XB	25	733	5648
Total	28	929	26646
	Phylum	Genera	ASV
Bulk	23	551	6244
Rhizo	27	781	14433
Root	19	566	7073
Stem	8	204	1661
Seed-P	4	59	518
Seed	5	95	456
	SY			LF			NC			XB
	Phylum	Genera	ASV	Phylum	Genera	ASV	Phylum	Genera	ASV	Phylum	Genera	ASV
Bulk	15	299	1478	19	362	2551	18	262	2347	15	221	1237
Rhizo	25	561	5710	25	593	6297	19	390	4907	18	404	3197
Root	15	337	2473	17	390	2368	13	261	3660	12	230	1872
Stem	4	121	507	5	110	448	4	62	270	6	84	989
Seed-P	/	/	/	/	/	/	/	/	/	/	/	/
Seed	4	31	191	3	39	113	4	35	115	4	69	201
	Dular			Kasalath			L31			M63			P64			RBQ
	Phylum	Genera	ASV	Phylum	Genera	ASV	Phylum	Genera	ASV	Phylum	Genera	ASV	Phylum	Genera	ASV	Phylum	Genera	ASV
Bulk	/	/	/	/	/	/	/	/	/	/	/	/	/	/	/	/	/	/
Rhizo	25	576	6707	25	597	6863	26	602	6841	25	269	6567	22	535	6008	24	610	6874
Root	17	363	2982	16	381	3146	16	360	3080	14	379	3017	16	363	3562	17	379	3232
Stem	4	68	380	4	111	744	5	110	479	3	68	306	6	103	531	6	98	658
Seed-P	2	21	127	3	26	167	4	43	287	3	17	90	4	28	211	3	44	262
Seed	4	38	118	4	40	119	4	47	199	4	54	140	4	33	103	4	44	169
a: ASV table used to calculate phyla, genera and ASV number was resampled to 2000 and filltered with the condition: ASVs ≥ 1 count.
