# Supplementary material for: Dynamics of rice microbiomes reveal core vertically transmitted seed endophytes
Source: Microbiome. 2022 Dec 9;10:216. doi: 10.1186/s40168-022-01422-9 (PMC9733015; doi:10.1186/s40168-022-01422-9)
Supplement: Supplementary file 13 — Additional file 12: Supplementary Table 3. Alpha diversity indicated by Chao1 and Shannon under microhabitats, locations and varieties variations with related P and F values. [file 40168_2022_1422_MOESM12_ESM.xlsx]

## Sheet: Table S3
Table S3. Alpha diversity indicated by Chao1 and Shannon under microhabitats, locations and varieties variations with related P and F values
Microhabitats		P and F value	Rhizo		Root		Stem		Seed
			Mean	SD	Mean	SD	Mean	SD	Mean	SD
Chao1		p = 1.362e-170;F = 414.19	1873.6	494.189	746.325	329.553	122.819	77.3224	33.7898	25.6359
Shannon		p = 1.8265e-221;F = 739.29	5.62687	0.890075	3.84668	0.867569	1.20257	0.772209	0.370361	0.343896
Microhabitats-Locations		P and F value	SY		LF		NC		XB
			Mean	SD	Mean	SD	Mean	SD	Mean	SD
Rhizo	Chao1	p = 3.5286e-31;F = 104.84	2023.3	377.268	2101.95	188.674	1826.86	189.097	949.51	285.461
	Shannon	p = 3.716e-29;F = 92.769	5.86597	0.51311	6.20483	0.211406	6.07896	0.128194	4.35491	0.72439
Root	Chao1	p = 1.6481e-24;F = 65.055	657.37	216.001	745.512	100.074	1059.53	204.561	410.697	205.743
	Shannon	p = 4.1483e-17;F = 38.159	3.55697	0.703254	4.55559	0.410488	4.29084	0.43497	3.08944	0.773452
Stem	Chao1	p = 7.3502e-14;F = 29.632	67.5202	43.7755	101.522	42.8219	34.2643	31.6678	156.753	69.9872
	Shannon	p = 1.8711e-11;F = 23.005	0.957073	0.756966	1.5648	0.438272	0.477689	0.3867	1.68371	0.734565
Seed	Chao1	p = 0.0078632;F = 4.1641	23.5213	15.4082	22.2949	19.5779	20.0679	14.2119	35.2681	20.8669
	Shannon	p = 9.6046e-06;F = 9.7652	0.521937	0.383653	0.472978	0.398069	0.114571	0.0678741	0.333895	0.250574
Microhabitats-Varieties		P and F value	Dular		Kasalath		L31		M63		P64		RBQ
			Mean	SD	Mean	SD	Mean	SD	Mean	SD	Mean	SD	Mean	SD
Rhizo	Chao1	p = 0.93389;F = 0.25987	1816.39	442.272	1644.51	689.851	1699.09	401.864	1781.92	520.826	1660.84	554.012	1717.99	632.752
	Shannon	p = 0.84102;F = 0.40978	5.96916	0.670615	5.60908	1.27351	5.89322	0.639854	5.84176	0.957482	5.66727	1.13905	5.80787	1.08841
Root	Chao1	p = 0.45679;F = 0.94212	670.256	304.707	631.327	347.189	714.628	211.545	630.638	291.838	808.903	115.669	710.605	285.379
	Shannon	p = 0.43964;F = 0.96965	3.67819	0.588247	3.58931	1.07487	3.91767	0.985288	3.75268	0.85575	4.12258	0.756662	3.86443	0.83411
Stem	Chao1	p = 0.15583;F = 1.642	79.1901	47.9632	109.86	85.578	84.0789	59.195	58.7544	51.2608	104.889	53.1748	104.566	79.7464
	Shannon	p = 0.15507;F = 1.645	1.37885	0.65236	1.22856	0.8441	0.937149	0.642129	0.962167	0.69846	1.52866	0.66049	1.1124	0.947556
Seed	Chao1	p = 0.4963;F = 0.88154	21.537	16.6216	22.2402	12.3715	26.6762	12.7182	26.3509	23.7853	23.3596	20.6123	32.888	22.089
	Shannon	p = 0.0013906;F = 4.2842	0.395915	0.38857	0.315534	0.29603	0.630904	0.368875	0.238796	0.178509	0.229312	0.263563	0.33443	0.354272
