# Supplementary material for: Dynamics of rice microbiomes reveal core vertically transmitted seed endophytes
Source: Microbiome. 2022 Dec 9;10:216. doi: 10.1186/s40168-022-01422-9 (PMC9733015; doi:10.1186/s40168-022-01422-9)
Supplement: Supplementary file 14 — Additional file 13: Supplementary Table 4. Taxonomic composition of the bacterial communities under different plant microhabitats, locations at the class or genus level. [file 40168_2022_1422_MOESM13_ESM.xlsx]

## Sheet: Table S4-1
Table S4-1. Taxonomic composition of bacterial communities under different microhabitats at the class level
Compartment-Class	Bulk	Rhizo	Root	Stem	Seed-P	Seed
Gammaproteobacteria	0.0800407	0.247586	0.570385	0.961602	0.769008	0.967161
Betaproteobacteria	0.617156	0.438984	0.206016	0.00477913	0.00685016	0.0122395
Alphaproteobacteria	0.11396	0.0783675	0.0834538	0.0039057	0.127993	0.0117595
Actinobacteria	0.0618826	0.0728979	0.0421901	0.0121621	0.0289435	0.00403984
Bacilli	0.0318129	0.0166837	0.0382017	0.0146258	0.0669588	0.00455982
Flavobacteriia	0.0138001	0.0447908	0.0330569	0.000181277	0.000246853	0.000119995
Deltaproteobacteria	0.0242592	0.0314177	0.00408037	0	0	0
Acidobacteria_Gp1	0.0122748	0.0225851	6.57065e-06	0	0	0
Chitinophagia	0.0111127	0.0213944	0.000341674	0	0	0
Verrucomicrobia_Subdivision3	0.0140906	0.00963073	1.97119e-05	0	0	0
Clostridia	0.00305055	0.00151789	0.0114264	0.00108766	0	0
Sphingobacteriia	0	0.000654262	0.00779279	0.00165622	0	0.000119995
Unclassified	0.00522952	0.00484154	1.31413e-05	0	0	0
Acidobacteria_Gp3	0.00319582	0.00331057	0	0	0	0
Oligoflexia	0.00239686	0.000981393	0.0028648	0	0	0
Coriobacteriia	0.00268739	0.00167491	6.57065e-06	0	0	0
Thermoleophilia	0.00261476	0.00141321	1.97119e-05	0	0	0
Holophagae	0.000435793	0.00126927	0.000124842	0	0	0
Note: fillter conditions: Minimum count = 1; Prevalence in samples > 10%
Low count filter - features with very small counts in very few samples are likely due to sequencing errors or low-level contaminations.

## Sheet: Table S4-2
Table S4-2. Taxonomic composition of bacterial communities under different microhabitats at the genus level
Compartment-Genus	Bulk	Rhizo	Root	Stem	Seed-P	Seed
Pantoea	0.000798954	0.00120384	0.0692021	0.562067	0.450012	0.784129
Pseudomonas	0.00617374	0.0250451	0.183209	0.0172543	0.232103	0.0481981
Unclassified	0.178385	0.217333	0.0366314	0.0474782	0.0117872	0.0138394
Others	0.152382	0.161563	0.0509225	0.00819044	0.0246236	0.00287988
Klebsiella	7.26e-05	0.000942137	0.106155	0.252561	0.00154283	0.0289188
Acinetobacter	0.0325392	0.166941	0.0893017	0.0100279	0.000123426	0.00135995
Acidovorax	0.168942	0.034231	0.00827244	0.00180453	0.000617132	0.000559978
Noviherbaspirillum	0.10735	0.0387846	0.000354815	0	0	4e-05
Sphingomonas	0.0222255	0.00976159	0.00519738	0.00267796	0.0504196	0.0050798
Thiobacillus	0.0812028	0.0110832	3.94e-05	0	0	0
Pseudarthrobacter	0.0201917	0.0352778	0.0351595	0.000214237	0	0
Xanthomonas	0	1.31e-05	0.000170837	0.000222477	0.062824	0.0211592
Citrobacter	7.26e-05	5.23e-05	0.00367956	0.024217	0.00567761	0.0452782
Aeromonas	0	0.00112533	0.0736898	0.00206821	0.000123426	8e-05
Bradyrhizobium	0.025276	0.0114365	0.0401861	1.65e-05	0	8e-05
Paenibacillus	0	2.62e-05	0.000183978	0.00442482	0.0669588	0.00447982
Flavobacterium	0.0115485	0.0421475	0.0188972	0	0	0
Neorhizobium	0.000290529	0.00024862	0.00266768	0.000205997	0.0603555	0.00323987
Ramlibacter	0.026075	0.0144199	0.013299	0.000774549	0.00512219	0.000319987
Duganella	0.00624637	0.00158331	0.0464348	6.59e-05	0	4e-05
Curvibacter	0.0188844	0.0266023	0.00818703	8.24e-06	0	8e-05
Exiguobacterium	0.000145264	0.00420036	0.0369533	0.00709454	0	4e-05
Escherichia_Shigella	0.0114759	0.0129282	0.000151125	0.000280156	0	0.0222791
Hydrogenophaga	0.00232423	0.0148648	0.0294102	7.42e-05	0	0
Comamonas	0.0127106	0.0220486	0.00266768	0.000362555	0	0
Curtobacterium	0	0.00027479	0.000926461	0.00987961	0.0204888	0.00307988
Kosakonia	0	0.000170108	0.00111044	0.0304052	0	0
Undibacterium	0.0215718	0.000785114	0.0092449	0	0	0
Novosphingobium	0.00435793	0.0168014	0.0102108	4.94e-05	0	0
Ralstonia	0.00305055	0.00337599	0.0238712	2.47e-05	0	0.00075997
Neobacillus	0.0191749	0.00989244	0.000486228	9.06e-05	0	0
Mycobacterium	0.0164875	0.00830913	0.000433663	7.42e-05	0	4e-05
Massilia	0.00726322	0.00931669	0.00718829	2.47e-05	0	8e-05
Gp1	0.00886113	0.0149695	0	0	0	0
Incertae_sedis	0.0140906	0.00963073	1.97e-05	0	0	0
Serratia	0	0.000457983	0.0105327	0.00836348	0.00302395	0.00099996
Piscinibacter	0.00399477	0.0124964	0.00273996	1.65e-05	0	0
Dechloromonas	0.000145264	0.0179791	0.000584788	4.94e-05	0	0
Sideroxydans	0.00515689	0.0123132	0.000900179	0	0	0
Clostridium_sensu_stricto	0.00305055	0.00151789	0.0114264	0.00108766	0	0
Chryseobacterium	7.26e-05	0.00149172	0.0130624	0.000181277	0.000246853	0.000119995
Paraburkholderia	0.0022516	0.00117767	0.00628811	8.24e-06	0	0.00543978
Stenotrophomonas	7.26e-05	0.000693518	0.00321962	0.00669078	0.00178968	0.000959962
Arenimonas	0.00123475	0.00909424	0.00176093	0	0	0
Allorhizobium	0.000217897	0.000157023	0.0075431	0.000543832	0.00160454	0.00167993
Luteimonas	0.00138001	0.00809976	0.00206318	0	0	0
Herbaspirillum	0.00065369	0.000719688	0.00429063	0.000337835	0.000185139	0.00423983
Rhizobium	0.00108948	0.00133469	0.00616984	0	0.000370279	0
Rhodoferax	7.26e-05	0.00401717	0.0040738	8.24e-06	0	0
Pelomonas	0.000435793	0.000536495	0.00536165	4.12e-05	0	0.000519979
Tolumonas	0	0.000523409	0.00546678	3.3e-05	0	0
Note: fillter conditions: Minimum count = 1; Prevalence in samples > 10%
Low count filter - features with very small counts in very few samples are likely due to sequencing errors or low-level contaminations.

## Sheet: Table S4-3
Table S4-3. Taxonomic composition of the bulk soil sample bacterial communities at the class level
Bulk-Area-Class	SY	LF	NC	XB
Betaproteobacteria	0.579493	0.234057	0.236838	0.387797
Alphaproteobacteria	0.0594125	0.10592	0.13889	0.15996
Actinobacteria	0.0418096	0.193929	0.0783182	0.133737
Deltaproteobacteria	0.0328736	0.143895	0.117053	0.056966
Gammaproteobacteria	0.0801996	0.0915742	0.0587824	0.0309721
Unclassified	0.0305191	0.0366969	0.0466196	0.0882879
Verrucomicrobia Subdivision3	0.000953022	0.05111	0.121803	0.0139791
Acidobacteria_Gp1	0.00126696	0.000269088	0.0830272	0.0160377
Acidobacteria_Gp3	0.000302725	0.0155735	0.0522973	0.00557013
Clostridia	0.0524498	0.0127649	0.00255634	0.00527413
Bacilli	0.0151474	0.0154894	0.00629667	0.0344702
Sphingobacteriia	0.0175244	0.0165489	0.00733266	0.0238951
Bacteroidia	0.0403408	0.0161117	0.00550286	0.00204507
Flavobacteriia	0.021045	0.0144803	0.00869156	0.000834174
Gemmatimonadetes	0.00136787	0.00575177	0.00460141	0.0275143
Acidobacteria_Gp7	0.000414845	0.00486041	0.00890683	0.00668685
Epsilonproteobacteria	0.0169189	5.04541e-05	0	1.34544e-05
Cytophagia	0.00123332	0.0104776	0.00263707	0.000538177
Ignavibacteria	0.000482117	0.00775311	0.000470905	9.4181e-05
Nitrospira	0.000179392	0.00529768	0.00169526	0.000201816
Caldilineae	0.00167059	0.00228725	0.00125126	0.000686176
Acidobacteria_Gp22	0	0.00201816	0.00269088	0
Acidobacteria_Gp10	0.000123332	0.00238816	0.00115708	1.34544e-05
Holophagae	0.000739993	0.000184998	0.000861083	0.0016818
Erysipelotrichia	0	0.00306088	0	0
Thermoleophilia	0.000325149	0.000689539	0.00185671	6.72721e-05
Chlamydiia	7.84841e-05	0.00200135	0.000780357	4.03633e-05
Thermoprotei	0.000201816	5.04541e-05	0.00220653	0.000161453
Oligoflexia	0.00208544	0.000319543	0	5.38177e-05
Ktedonobacteria	2.2424e-05	0	6.72721e-05	0.00221998
Acidobacteria_Gp13	0	0.000117726	0.0019778	0
Acidobacteria_Gp18	0	0.00122772	0.000632358	2.69088e-05
Acidobacteria_Gp2	0	0	0.00172217	0
Acidobacteria_Gp23	0	0.00153044	0.000134544	1.34544e-05
Acidobacteria_Gp11	8.96962e-05	5.04541e-05	0.00114363	2.69088e-05
Acidobacteria_Gp21	3.36361e-05	0.000437269	0.000322906	2.69088e-05
Acidobacteria_Gp15	2.2424e-05	0	0.000470905	0
Acidobacteria_Gp5	0.00011212	0.00016818	0.000188362	1.34544e-05
Methanobacteria	0.000358785	5.04541e-05	0	1.34544e-05
Verrucomicrobia Subdivision5	4.48481e-05	0.000319543	0	1.34544e-05
Others	0.000100908	0.000134544	0.000107635	2.69088e-05
Verrucomicrobiae	0	0.000218634	0	0
Spirochaetia	0	0.000134544	8.07265e-05	0
Negativicutes	5.60601e-05	0	2.69088e-05	4.03633e-05
Note: fillter conditions: Minimum count = 1; Prevalence in samples > 10%
Low count filter - features with very small counts in very few samples are likely due to sequencing errors or low-level contaminations.

## Sheet: Table S4-4
Table S4-4. Taxonomic composition of the rhizosphere sample bacterial communities under different locations at the class level
Compartment-Rhizo-Class	SY	LF	NC	XB
Betaproteobacteria	0.388584	0.316241	0.211996	0.389385
Gammaproteobacteria	0.141921	0.167994	0.0725713	0.262282
Alphaproteobacteria	0.0750206	0.0700903	0.186019	0.0838263
Deltaproteobacteria	0.103973	0.0775747	0.0788114	0.047619
Actinobacteria	0.0190802	0.076184	0.0561053	0.0933711
Acidobacteria_Gp1	0.0205928	0.000227566	0.171285	0.00727921
Unclassified	0.0406284	0.0345647	0.0357359	0.0131949
Acidobacteria_Gp3	0.0246	0.00654884	0.0715542	0.00730019
Verrucomicrobia_Subdivision3	0.0339941	0.0313029	0.0322448	0.00486679
Flavobacteriia	0.00461747	0.0820754	5.5e-05	0.00857982
Chitinophagia	0.0092084	0.0263976	0.0217714	0.0277113
Bacilli	0.0509779	0.00174467	0.00263896	0.00696455
Bacteroidia	0.0277048	0.0125161	0.00327121	0.00264317
Clostridia	0.0143566	0.00586614	0.00288636	0.0226348
Gemmatimonadetes	0.00819998	0.0145389	0.00967618	0.00352423
Acidobacteria_Gp7	0.00957992	0.0088245	0.0116554	0.00383889
Saprospiria	0.000716503	0.0245518	2.75e-05	4.2e-05
Thermoleophilia	0.00544012	0.00240208	0.0131673	0.00299979
Cytophagia	0.00130032	0.0140585	5.5e-05	2.1e-05
Nitrospira	0.00451132	0.00477888	0.00288636	0
Acidimicrobiia	0.00398058	0.00149182	0.00478311	0.000923012
Ignavibacteria	0.00172492	0.00781309	0.000769696	0.000356618
Coriobacteriia	0.00275986	0.000632127	0.00107208	0.00352423
Caldilineae	0.000424595	2.53e-05	0.000577272	0.00350325
Holophagae	0.000689966	0.000632127	2.75e-05	0.0030837
Acidobacteria_Gp2	5.31e-05	0	0.00428831	0
Acidobacteria_Gp10	0.00127378	0.00230094	0.000439826	4.2e-05
Acidobacteria_Gp22	0.000796115	0.00182053	0	0
Oligoflexia	0.000238834	0.0018711	2.75e-05	0.000209776
Thermoanaerobaculia	0.000583818	0.000834408	0.00032987	6.29e-05
Acidobacteria_Gp15	0	0	0.00156688	0
Chlamydiia	2.65e-05	0.00113783	0	0
Rhodothermia	0.000318446	0.000783838	0	0
Sphingobacteriia	7.96e-05	0.000783838	8.25e-05	0.000125865
Hydrogenophilalia	0.000265372	0.000707983	0	0
Acidobacteria_Gp18	0.000530743	0	0.00032987	0
Acidobacteria_Gp21	0.000132686	0.000126425	0.000522294	4.2e-05
Campylobacteria	0.000663429	0	0	0
Acidobacteria_Gp5	0.00018576	0	0.000439826	0
Verrucomicrobiae	0.000265372	0.000176996	0	0
Acidobacteria_Gp11	0	0.000379276	0	2.1e-05
Acidobacteria_Gp13	0	0	0.00032987	2.1e-05
Note: fillter conditions: Minimum count = 1; Prevalence in samples > 10%
Low count filter - features with very small counts in very few samples are likely due to sequencing errors or low-level contaminations.

## Sheet: Table S4-5
Table S4-5. Taxonomic composition of the root sample bacterial communities under different locations at the class level
Compartment-Root-Class	SY	LF	NC	XB
Gammaproteobacteria	0.609821	0.252525	0.53825	0.681137
Betaproteobacteria	0.107579	0.284618	0.166263	0.2244
Alphaproteobacteria	0.02966	0.0962785	0.184937	0.0454297
Flavobacteriia	0.0665968	0.140283	0.0400057	0.00940843
Bacilli	0.0671207	0.0650291	0.0146403	0.0216071
Actinobacteria	0.000611247	0.125059	0.0379888	0.00222942
Clostridia	0.0789382	4.11e-05	0.000213554	0.000574882
Deltaproteobacteria	0.0160088	0.00499907	0.00419989	0.000630968
Sphingobacteriia	8.73e-05	0.00265383	0.00851841	0.0111191
Bacteroidia	0.0169694	0.000329157	0	0.00215931
Oligoflexia	0	0.0151207	0	0
Campylobacteria	0.00558854	0	0	0.000532817
Chloroflexia	5.82e-05	0.00588368	0	0
Unclassified	0.00029107	6.17e-05	0.00481682	0.000532817
Cytophagia	0.000145535	0.00343558	2.37e-05	0.000140215
Chitinophagia	0.000232856	0.00211895	0	0
Gemmatimonadetes	0	0.000843465	0	0
Saprospiria	0	0.000452591	0	0
Holophagae	0.000203749	0.000102862	9.49e-05	4.21e-05
Coriobacteriia	8.73e-05	0.000164579	4.75e-05	5.61e-05
Note: fillter conditions: Minimum count = 1; Prevalence in samples > 10%
Low count filter - features with very small counts in very few samples are likely due to sequencing errors or low-level contaminations.

## Sheet: Table S4-6
Table S4-6. Taxonomic composition of the stem sample bacterial communities under different locations at the class level
Compartment-Stem-Class	SY	LF	NC	XB
Gammaproteobacteria	0.909484	0.945505	0.990845	0.97705
Bacilli	0.0705142	0.0253884	0.00604691	0.0164225
Actinobacteria	0.00053339	0.0241048	0.00186493	0.00605506
Alphaproteobacteria	0.0148816	0.00218963	0.000960723	0.000265832
Betaproteobacteria	0.00458716	0.000188761	0.000282566	0.000177221
Sphingobacteriia	0	0.00262378	0	2.95e-05
Note: fillter conditions: Minimum count = 1; Prevalence in samples > 10%
Low count filter - features with very small counts in very few samples are likely due to sequencing errors or low-level contaminations.

## Sheet: Table S4-7
Table S4-7. Taxonomic composition of the seed sample bacterial communities under different locations at the class level
Compartment-Seed-Class	SY	LF	NC	XB
Gammaproteobacteria	0.997971	0.995704	0.724224	0.902203
Alphaproteobacteria	0.000261797	0.000567399	0.182609	0.0302496
Bacilli	0	0.00186431	0.0782609	0.00763583
Betaproteobacteria	0.000196348	0.000729513	0.00372671	0.0443465
Actinobacteria	0.00157078	0.0011348	0.0111801	0.0155653
Note: fillter conditions: Minimum count = 1; Prevalence in samples > 10%
Low count filter - features with very small counts in very few samples are likely due to sequencing errors or low-level contaminations.
