# Supplementary material for: Dynamics of rice microbiomes reveal core vertically transmitted seed endophytes
Source: Microbiome. 2022 Dec 9;10:216. doi: 10.1186/s40168-022-01422-9 (PMC9733015; doi:10.1186/s40168-022-01422-9)
Supplement: Supplementary file 15 — Additional file 14: Supplementary Table 5. Topological properties of networks for bacterial ASVs under different microhabitats. [file 40168_2022_1422_MOESM14_ESM.xlsx]

## Sheet: Table S5
Table S5. Topological properties of networks for bacterial ASVs under different microhabitats
Topological properties	Bulk	Rhizo	Root	Stem	Seed-P	Seed
Total nodes	358	431	245	99	61	23	Number of nodes in the network
Total links	5158	10591	2491	736	219	47	Number of links in the network
R square of power-law	0.887005	0.643364	0.854785	0.105646	0.78024	0.929943	A scale-free network is a network whose connectivity follows a power law, at least asymptotically, that is, only a few nodes in the network have many connections with other nodes while most of nodes have only a few connections with other nodes.
Average degree (avgK)	28.8156	49.1462	20.3347	14.8687	7.18033	4.08696	Higher avgK means a more complex network.
Average clustering coefficient (avgCC)	0.671969	0.775476	0.674312	0.595841	0.514649	0.35383	It is used to measure the extent of module structure present in a network.
Average path distance (GD)	2.47827	2.29025	2.44242	1.97939	2.45093	2.18972	A smaller GD means all the nodes in the network are closer.
Geodesic efficiency (E)	0.45298	0.490806	0.459859	0.554216	0.478544	0.534256	It is the opposite of GD. A higher E means that the nodes are closer.
Harmonic geodesic distance (HD)	2.20761	2.03747	2.17458	1.80435	2.08967	1.87176	The reciprocal of E, which is similar to GD but more appropriate for disjoint graph.
Maximal degree	123	196	112	64	23	12	Max of the connectivity (degree) of the network.
Nodes with max degree	ASV_55	ASV_20	ASV_11	ASV_31	ASV_26	ASV_39	Node labels with max degree.
Centralization of degree (CD)	0.263822	0.341521	0.375677	0.50134	0.263661	0.359684	It is close to 1 for a network with star topology and in contrast close to 0 for a network where each node has the same connectivity.
Maximal betweenness	4793.15	7370.07	3300.7	554.799	292.549	68.3667	Max of the betweenness of the network.
Nodes with max betweenness	ASV_20	ASV_20	ASV_11	ASV_31	ASV_26	ASV_39	Node labels with max betweenness.
Centralization of betweenness (CB)	0.0714752	0.0770766	0.105833	0.107717	0.144647	0.250184	It is close to 0 for a network where each node has the same betweenness, and the bigger the more difference among all betweenness values.
Maximal stress centrality	114042	245513	45736	3353	1341	132	Max of the stress centrality of the network.
Nodes with max stress centrality	ASV_20	ASV_55	ASV_11	ASV_31	ASV_26	ASV_39	Node labels with max stress centrality.
Centralization of stress centrality (CS)	1.68756	2.54295	1.44076	0.63945	0.655885	0.478945	It is close to 0 for a network where each node has the same stress centrality, and the bigger the more difference among all stress centrality values.
Maximal eigenvector centrality	1	1	1	1	1	1	Max of the eigenvector centrality of the network.
Nodes with max eigenvector centrality	ASV_23	ASV_103	ASV_11	ASV_31	ASV_26	ASV_39	Node labels with max eigenvector centrality.
Centralization of eigenvector centrality (CE)	0.796404	0.746467	0.780151	0.715929	0.700736	0.640992	It is close to 0 for a network where each node has the same eigenvector centrality, and the bigger the more difference among all eigenvector centrality values.
Maximal closeness centrality	0.00158983	0.00146199	0.00246914	0.0075188	0.0044843	0.0294118	Max of the closeness centrality of the network.
Nodes with max closeness centrality	ASV_55	ASV_20	ASV_92	ASV_31	ASV_26	ASV_39	Node labels with max closeness centrality.
Centralization of closeness centrality (CCL)	0.312161	0.370179	0.367881	0.454458	0.0959283	0.376414	Centralize a graph according to the closeness of vertices. It is close to 0 for a network where each node has the same closeness centrality, and the bigger the more difference among all closeness centrality values.
Density (D)	0.0807161	0.114293	0.0833389	0.151721	0.119672	0.185771	It is closely related to the average connectivity.
Reciprocity	1	1	1	1	1	1	The measure of reciprocity defines the proportion of mutual connections, in a directed graph. It is most commonly defined as the probability that the opposite counterpart of a directed edge is also included in the graph. Or in adjacency matrix notation: sum(i, j, (A.*A')ij) / sum(i, j, Aij), where A.*A' is the element-wise product of matrix A and its transpose.
Transitivity (Trans)	0.52498	0.591556	0.47415	0.343177	0.434922	0.290323	Sometimes it is also called the entire clustering coefficient. It has been shown to be a key structural property in social networks.
Connectedness (Con)	1	1	1	1	0.935519	1	It is one of the most important measurements for summarizing hierarchical structures. Con is 0 for graph without edges and is 1 for a connected graph.
Efficiency	0.921859	0.887766	0.920418	0.856935	0.88737	0.85124	efficiency takes one or more graphs (dat) and returns the Krackhardt efficiency scores for the graphs. Efficiency is one of four measures (connectedness, efficiency, hierarchy, and lubness) suggested by Krackhardt for summarizing hierarchical structures. Each corresponds to one of four axioms which are necessary and sufficient for the structure in question to be an outtree; thus, the measures wil…
Hierarchy	0	0	0	0	0	0	Hierarchy takes a graph set (dat) and returns reciprocity or Krackhardt hierarchy scores for the graphs. Hierarchy measures quantify the extent of asymmetry in a structure; the greater the extent of asymmetry, the more hierarchical the structure is said to be.
Lubness	1	1	1	1	1	1	LUBness is one of four measures (connectedness, efficiency, hierarchy, and lubness) suggested by Krackhardt for summarizing hierarchical structures. Each corresponds to one of four axioms which are necessary and sufficient for the structure in question to be an outtree; thus, the measures will be equal to 1 for a given graph iff that graph is an outtree. Deviations from unity can be interpreted i…
Module	4	4	3	3	5	4	A group of ASVs that are highly connected among themselves, but had much fewer connections with ASVs outside the group.
Modularity	0.449061	0.537242	0.4153838	0.251696	0.323106	0.300362	It is used to demonstrate a network which could be naturally divided into communities or modules.
