# Supplementary material for: Dynamics of rice microbiomes reveal core vertically transmitted seed endophytes
Source: Microbiome. 2022 Dec 9;10:216. doi: 10.1186/s40168-022-01422-9 (PMC9733015; doi:10.1186/s40168-022-01422-9)
Supplement: Supplementary file 16 — Additional file 15: Supplementary Table 6. Hub nodes revealed by ASV's Zi and Pi based on microhabitat variation. [file 40168_2022_1422_MOESM15_ESM.xlsx]

## Sheet: Table S6
Table S6. Hub nodes revealed by ASV's Zi and Pi based on microhabitat variation
Sampling microhabitat	ASV_ID	Network roles	Phylum	Genus	Zi	Pi
Bulk	ASV_20	Connector	Proteobacteria	Sphingomonas	2.05169	0.716374
	ASV_39	Connector	Proteobacteria	Escherichia/Shigella	-0.116051	0.707429
	ASV_40	Connector	Proteobacteria	Bradyrhizobium	1.15371	0.654727
	ASV_55	Connector	Proteobacteria	Unclassified	1.59187	0.670897
	ASV_140	Connector	Proteobacteria	Unclassified	-0.838633	0.625
	ASV_145	Connector	Proteobacteria	Caldimonas	-1.048	0.625
	ASV_179	Connector	Unclassified	Unclassified	-0.6184	0.651605
	ASV_193	Connector	Verrucomicrobia	Incertae sedis	0.278084	0.704112
	ASV_206	Connector	Proteobacteria	Dyella	-0.135098	0.651515
	ASV_309	Connector	Proteobacteria	Sulfuritortus	-0.7795	0.685121
	ASV_505	Connector	Proteobacteria	Phenylobacterium	-0.575876	0.65374
	ASV_776	Connector	Proteobacteria	Pseudolabrys	-0.7795	0.655
	ASV_1474	Connector	Proteobacteria	Unclassified	-0.18174	0.623967
	ASV_2016	Connector	Actinobacteria	Marmoricola	-1.04889	0.666667
	ASV_65	Module hubs	Proteobacteria	Unclassified	3.29979	0.0579194
	ASV_81	Module hubs	Proteobacteria	Unclassified	3.16841	0.283587
Rhizosphere	ASV_20	Connector	Proteobacteria	Sphingomonas	2.08743	0.631039
	ASV_40	Connector	Proteobacteria	Bradyrhizobium	0.484767	0.713358
	ASV_55	Connector	Proteobacteria	Unclassified	1.54644	0.69258
	ASV_68	Connector	Bacteroidetes	Unclassified	0.249665	0.719403
	ASV_76	Connector	Proteobacteria	Dechloromonas	0.0615841	0.663301
	ASV_96	Connector	Proteobacteria	Povalibacter	0.249665	0.705589
	ASV_113	Connector	Proteobacteria	Unclassified	0.437747	0.632992
	ASV_135	Connector	Actinobacteria	Terrabacter	-0.690741	0.624198
	ASV_138	Connector	Proteobacteria	Unclassified	0.625828	0.633787
	ASV_299	Connector	Proteobacteria	Unclassified	-0.5967	0.642659
	ASV_352	Connector	Proteobacteria	Unclassified	-0.220538	0.627256
	ASV_717	Connector	Proteobacteria	Caldimonas	-1.16094	0.625
	ASV_745	Connector	Acidobacteria	Gp22	-1.26668	0.64
	ASV_799	Connector	Proteobacteria	Geobacter	-1.65071	0.64
Root	ASV_49	Connector	Proteobacteria	Acinetobacter	-0.5087	0.632231
	ASV_7	Module hubs	Proteobacteria	Bradyrhizobium	2.72224	0.529586
	ASV_11	Module hubs	Proteobacteria	Ralstonia	3.06595	0.539062
	ASV_13	Module hubs	Actinobacteria	Pseudarthrobacter	2.93214	0.497654
	ASV_19	Module hubs	Proteobacteria	Pseudomonas	3.16538	0.297521
	ASV_92	Module hubs	Proteobacteria	Hydrogenophaga	2.5601	0.42159
	ASV_104	Module hubs	Bacteroidetes	Flavobacterium	2.50904	0.415772
Stem	ASV_24	Connector	Proteobacteria	Acinetobacter	2.10819	0.650519
	ASV_3763	Connector	Proteobacteria	Acinetobacter	-0.105409	0.65625
	ASV_5587	Connector	Proteobacteria	Gibbsiella	-0.843274	0.64
	ASV_3	Module hubs	Proteobacteria	Klebsiella	3.14911	0.367627
	ASV_16	Module hubs	Proteobacteria	Unclassified	3.35097	0.316187
	ASV_21	Module hubs	Proteobacteria	Citrobacter	3.14911	0.317308
	ASV_31	Module hubs	Proteobacteria	Kosakonia	2.6623	0.54248
Seed	ASV_2	Connector	Proteobacteria	Pantoea	1.76777	0.7
	ASV_39	Connector	Proteobacteria	Escherichia/Shigella	1.41421	0.736111
	ASV_48	Connector	Proteobacteria	Xanthomonas	1.67332	0.65625
	ASV_214	Connector	Proteobacteria	Unclassified	0.267261	0.666667
	ASV_361	Connector	Proteobacteria	Paraburkholderia	1.06904	0.625
	ASV_941	Connector	Proteobacteria	Unclassified	-0.83666	0.666667
Seed-P	ASV_29	Connector	Proteobacteria	Pseudomonas	-0.552085	0.64
	ASV_6117	Connector	Proteobacteria	Unclassified	0.436648	0.650519
	ASV_2	Module hubs	Proteobacteria	Pantoea	2.65307	0.526077
