# Supplementary material for: Dynamics of rice microbiomes reveal core vertically transmitted seed endophytes
Source: Microbiome. 2022 Dec 9;10:216. doi: 10.1186/s40168-022-01422-9 (PMC9733015; doi:10.1186/s40168-022-01422-9)
Supplement: Supplementary file 17 — Additional file 16: Supplementary Table 7. Detailed taxonomy classification of core rice endophytic microbiota with 70% occurrence in the collected samples. [file 40168_2022_1422_MOESM16_ESM.xlsx]

## Sheet: Table S7
Table S7. Detailed taxonomy classification of core rice endophytic microbiota with 70% occurrence in the collected samples
Endosphere(Root:Stem:Seed)	Phylum	Class	Order	Family	Genus
ASV_2	Proteobacteria	Gammaproteobacteria	Enterobacterales	Erwiniaceae	Pantoea
ASV_3	Proteobacteria	Gammaproteobacteria	Enterobacterales	Enterobacteriaceae	Klebsiella
ASV_21	Proteobacteria	Gammaproteobacteria	Enterobacterales	Enterobacteriaceae	Citrobacter
ASV_26	Proteobacteria	Gammaproteobacteria	Pseudomonadales	Pseudomonadaceae	Pseudomonas
ASV_28	Proteobacteria	Gammaproteobacteria	Xanthomonadales	Xanthomonadaceae	Stenotrophomonas
ASV_29	Proteobacteria	Gammaproteobacteria	Pseudomonadales	Pseudomonadaceae	Pseudomonas
ASV_33	Proteobacteria	Gammaproteobacteria	Enterobacterales	Yersiniaceae	Serratia
ASV_35	Actinobacteria	Actinobacteria	Micrococcales	Microbacteriaceae	Curtobacterium
ASV_44	Proteobacteria	Alphaproteobacteria	Sphingomonadales	Sphingomonadaceae	Sphingomonas
ASV_47	Proteobacteria	Alphaproteobacteria	Rhizobiales	Rhizobiaceae	Neorhizobium
ASV_48	Proteobacteria	Gammaproteobacteria	Xanthomonadales	Xanthomonadaceae	Xanthomonas
ASV_95	Proteobacteria	Alphaproteobacteria	Rhizobiales	Methylobacteriaceae	Methylobacterium
ASV_98	Actinobacteria	Actinobacteria	Micrococcales	Microbacteriaceae	Microbacterium
ASV_238	Proteobacteria	Gammaproteobacteria	Enterobacterales	Unclassified	Unclassified
