# Supplementary material for: Dynamics of rice microbiomes reveal core vertically transmitted seed endophytes
Source: Microbiome. 2022 Dec 9;10:216. doi: 10.1186/s40168-022-01422-9 (PMC9733015; doi:10.1186/s40168-022-01422-9)
Supplement: Supplementary file 18 — Additional file 17: Supplementary Table 8. Genomic characteristics of Pantoea and Xanthomonas isolates. [file 40168_2022_1422_MOESM17_ESM.xlsx]

## Sheet: Table S8
Table S8. Genomic characteristics of Pantoea and Xanthomonas isolates
Strains	Taxonomy	Genome size	N50	G+C%	CDS	Contigs	Sampling site	Compartment	Host
LT3-8	Pantoea dispersa	5133103	664031	57.45	4811	84	NC	Parental seed	Dular
LT3-10	Pantoea dispersa	5132984	664031	57.45	4809	81	NC	Parental seed	Dular
LT3-23	Pantoea dispersa	5133101	664031	57.45	4809	84	NC	Parental seed	Dular
JT8-6	Pantoea ananatis	4966368	4694320	52.69	4582	2	NC	Offspring seed	Dular
HR3-48	Pantoea stewartii	4773677	4439845	53.06	4351	2	SY	Offspring seed	Dular
JT1-175	Pantoea ananatis	4736025	552235	53.52	4450	55	NC	Parental seed	P64
JT1-17	Pantoea ananatis	5090961	223126	53.33	4803	99	NC	Parental seed	P64
JT1-181	Pantoea ananatis	5359321	215875	55.07	5134	73	NC	Parental seed	P64
LA2-28	Pantoea ananatis	4863270	278533	53.29	4632	58	NC	Parental seed	P64
JT1-190	Pantoea ananatis	4968814	272402	53.39	4701	83	NC	Parental seed	P64
JT2-192	Pantoea ananatis	4968325	272402	53.39	4701	88	NC	Parental seed	P64
JT1-171	Pantoea ananatis	4968199	284692	53.39	4703	82	NC	Parental seed	P64
JT1-187	Pantoea ananatis	4968786	272402	53.39	4697	82	NC	Parental seed	P64
JT1-188	Pantoea ananatis	6897329	4484864	51.44	4713	5	NC	Parental seed	P64
JT6-7	Pantoea ananatis	4932131	365253	53.23	4643	86	NC	Offspring seed	P64
JT6-12	Pantoea ananatis	4951857	316808	53.32	4647	98	NC	Offspring seed	P64
HR1-120	Pantoea ananatis	4647396	561502	53.47	4366	55	SY	Offspring seed	P64
HR1-30	Pantoea ananatis	4647248	561502	53.47	4364	53	SY	Offspring seed	P64
HR1-105	Pantoea ananatis	4641223	477698	53.47	4290	60	SY	Offspring seed	P64
HR1-67	Pantoea ananatis	4641956	477713	53.47	4289	58	SY	Offspring seed	P64
HR1-86	Pantoea ananatis	4642266	515935	53.47	4289	55	SY	Offspring seed	P64
JRV3-2	Xanthomonas sacchari	4883878	589361	69.04	4102	24	NC	Parental seed	Dular
JT3-43	Xanthomonas sacchari	4131752	6146	68.08	3646	961	NC	Parental seed	Dular
JR3-14	Xanthomonas sacchari	4897696	4897696	69.02	4062	1	NC	Parental seed	Dular
JR3-34	Xanthomonas sacchari	4854803	308326	69.04	4080	55	NC	Parental seed	Dular
JAV3-2	Xanthomonas sacchari	4669860	10989	68.32	4003	696	NC	Parental seed	Dular
JT6-14	Xanthomonas sacchari	4808620	385196	69.06	4042	83	NC	Offspring seed	Dular
JT8-3-1	Xanthomonas sacchari	4790286	186695	69.09	4021	112	NC	Offspring seed	Dular
JT6-9-1	Xanthomonas sacchari	4909534	268609	69.01	4070	129	NC	Offspring seed	Dular
YT10-10-1	Xanthomonas sacchari	5228672	148840	68.5	4422	208	XB	Offspring seed	Dular
YT10-22-2	Xanthomonas sacchari	5098221	204913	68.73	4279	273	XB	Offspring seed	Dular
LT6-2	Xanthomonas sacchari	4908514	4908514	69.02	4044	1	LF	Offspring seed	Dular
LT6-16-1	Xanthomonas sacchari	4837212	4837212	69.02	4053	1	LF	Offspring seed	Dular
HR3-37	Xanthomonas sacchari	4873883	220311	68.9	4045	85	SY	Offspring seed	Dular
HR3-46	Xanthomonas sacchari	4922241	4922241	68.81	4104	1	SY	Offspring seed	Dular
JT1-9	Xanthomonas sacchari	4861379	343550	69.05	4085	31	NC	Parental seed	P64
LR2-11	Xanthomonas sacchari	4625802	12699	68.64	3956	611	NC	Parental seed	P64
LR2-20	Xanthomonas sacchari	4335487	7730	68.26	3802	865	NC	Parental seed	P64
JT1-22	Xanthomonas sacchari	4885020	676804	69.04	4102	23	NC	Parental seed	P64
LR2-22	Xanthomonas sacchari	4725170	13697	68.67	4050	558	NC	Parental seed	P64
JT6-1-1	Xanthomonas sacchari	4909673	277756	69.01	4094	142	NC	Offspring seed	P64
JT6-5	Xanthomonas sacchari	4762848	22329	68.72	4098	397	NC	Offspring seed	P64
YT9-19-2	Xanthomonas sacchari	5073724	5073724	68.71	4225	1	XB	Offspring seed	P64
YT9-9-1	Xanthomonas sacchari	4973513	116842	68.84	4156	188	XB	Offspring seed	P64
LT5-19	Xanthomonas sacchari	4880447	148069	68.87	4067	143	LF	Offspring seed	P64
LT5-3	Xanthomonas sacchari	4845734	298978	69.05	4061	111	LF	Offspring seed	P64
HR1-87	Xanthomonas sacchari	4960458	198722	68.76	4176	104	SY	Offspring seed	P64
HR1-32	Xanthomonas sacchari	4979651	4979651	68.74	4213	1	SY	Offspring seed	P64
