# Supplementary material for: Dynamics of rice microbiomes reveal core vertically transmitted seed endophytes
Source: Microbiome. 2022 Dec 9;10:216. doi: 10.1186/s40168-022-01422-9 (PMC9733015; doi:10.1186/s40168-022-01422-9)
Supplement: Supplementary file 19 — Additional file 18: Supplementary Table 9. Biocontrol and plant growth-promoting properties of selected Pantoea and Xanthomonas. [file 40168_2022_1422_MOESM18_ESM.xlsx]

## Sheet: Table S9
Table S9. Biocontrol and plant growth-promoting properties of selected Pantoea and Xanthomonas
Strains	Taxonomy	IAA secretion(mg/l)a	Amylase producingb	Cellulase producingb	Protease producingb	Antagonism Magnaporthe griseac	Antagonism Xanthomonas oryzae pv.oryzaec	Inorganic phosphorus-solubilizingb	Organic phosphorus-solubilizingb
JT8-6	Pantoea ananatis	30.3	-	+	-	+	-	-	+
HR3-48	Pantoea stewartii	29.14	-	+	-	-	-	-	+
JT1-175	Pantoea ananatis	26.95	-	+	-	+	-	+	+
JT1-190	Pantoea ananatis	32.31	-	+	-	-	-	+	+
JT2-192	Pantoea ananatis	37.81	-	+	-	+	-	+	+
JT1-171	Pantoea ananatis	20.32	-	+	-	-	-	+	+
JT1-187	Pantoea ananatis	48.22	-	+	-	-	-	+	+
JT1-188	Pantoea ananatis	18.31	-	+	-	+	-	+	+
JT6-7	Pantoea ananatis	30.02	-	+	-	-	-	+	+
HR1-120	Pantoea ananatis	33.36	-	+	-	-	-	+	+
HR1-30	Pantoea ananatis	32.9	-	+	-	+	-	+	+
JRV3-2	Xanthomonas sacchari	15.63	+	+	+	-	-	-	-
JR3-14	Xanthomonas sacchari	18.99	+	+	+	-	-	-	+
JR3-34	Xanthomonas sacchari	18.94	+	+	+	-	-	+	+
JT6-14	Xanthomonas sacchari	28.16	+	+	+	-	-	-	-
JT8-3-1	Xanthomonas sacchari	10.07	+	+	+	-	-	+	+
JT6-9-1	Xanthomonas sacchari	15.22	+	+	+	-	-	+	-
YT10-10-1	Xanthomonas sacchari	37.67	+	+	+	-	-	+	-
YT10-22-2	Xanthomonas sacchari	14.19	+	+	+	-	-	-	-
LT6-2	Xanthomonas sacchari	9.3	+	+	+	-	-	-	-
LT6-16-1	Xanthomonas sacchari	24.72	+	+	+	-	-	+	-
HR3-46	Xanthomonas sacchari	33.46	+	+	+	-	-	-	+
JT1-9	Xanthomonas sacchari	11.29	+	+	+	-	-	-	+
YT9-9-1	Xanthomonas sacchari	11.87	+	+	+	-	-	-	+
LT5-19	Xanthomonas sacchari	15	+	+	+	-	-	+	-
LT5-3	Xanthomonas sacchari	18.09	+	+	+	-	-	+	+
HR1-87	Xanthomonas sacchari	19.26	+	+	+	-	-	-	-
a: The amont of secreted auxin (IAA), mg/L.
b: The qualitative assays of selected strains, + represents a visible production of related substances, - represents no production of related substances.
c: The antagonistic activity of selected strains, + represents an observable antagonistic zone, - represents no antagonistic zone.
